# Supplementary material for: Impact of COVID-19 Infection on Health-Related Quality of Life, Work Productivity and Activity Impairment by Symptom-Based Long COVID Status and Age in the US
Source: Healthcare (Basel). 2023 Oct 21;11(20):2790. doi: 10.3390/healthcare11202790 (PMC10606451; doi:10.3390/healthcare11202790)
Supplement: Supplementary file 1 [file healthcare-11-02790-s001.zip]

Archive with 1 entries (1 files):
- healthcare-2603567-supplementary.pdf
